# Supplementary material for: Automatic design of gene regulatory mechanisms for spatial pattern formation
Source: NPJ Syst Biol Appl. 2024 Apr 2;10:35. doi: 10.1038/s41540-024-00361-5 (PMC10987498; doi:10.1038/s41540-024-00361-5)
Supplement: Supplementary file 3 — Supplementary Movie [file 41540_2024_361_MOESM3_ESM.zip]

Archive with 19 entries (19 files):
- MovieFigure5aSquare.mp4
- MovieFigure5bCircle.mp4
- MovieFigure5cTriangle.mp4
- MovieFigure5dDiamond.mp4
- MovieFigure6aSquare.mp4
- MovieFigure6bCircle.mp4
- MovieFigure6cTriangle.mp4
- MovieFigure6dDiamond.mp4
- MovieFigure8aCheckerbroad.mp4
- MovieFigure8aFlag.mp4
- MovieFigure8aGradients.mp4
- MovieFigure8aHeart.mp4
- MovieFigure8aSmileyface.mp4
- MovieFigure8bLetterB.mp4
- MovieFigure8bLetterC.mp4
- MovieFigure8bLetterM.mp4
- MovieFigure8bLetterU.mp4
- MovieFigure8bLogo.mp4
- MovieFigure9GapGenes.mp4
